# Supplementary material for: Barsine podbolotskayae sp. n. from Flores Island, Lesser Sunda Archipelago, Indonesia (Lepidoptera, Erebidae, Arctiinae)
Source: Zookeys. 2018 Jun 19;(768):105–11. doi: 10.3897/zookeys.768.24345 (PMC6019474; doi:10.3897/zookeys.768.24345)
Supplement: XML Treatment for Barsine podbolotskayae [file zookeys.768.24345-treatment1.xml]

<!DOCTYPE tp:taxon-treatment
  PUBLIC "-//TaxonX//DTD Taxonomic Treatment Publishing DTD v0 20100105//EN" "tax-treatment-NSO.dtd">
<tp:taxon-treatment xmlns:tp="http://www.plazi.org/taxpub"><tp:treatment-meta><kwd-group><label>Taxon classification</label><kwd><named-content xmlns:xlink="http://www.w3.org/1999/xlink" content-type="kingdom">Animalia</named-content></kwd><kwd><named-content xmlns:xlink="http://www.w3.org/1999/xlink" content-type="order">Lepidoptera</named-content></kwd><kwd><named-content xmlns:xlink="http://www.w3.org/1999/xlink" content-type="family">Erebidae</named-content></kwd></kwd-group><mixed-citation publication-type="journal"><person-group><name><surname>Spitsyn</surname><given-names>Vitaly M.</given-names></name><name><surname>Bolotov</surname><given-names>Ivan N.</given-names></name></person-group><article-title>
          <italic><tp:taxon-name><tp:taxon-name-part taxon-name-part-type="genus" reg="Barsine">Barsine</tp:taxon-name-part> <tp:taxon-name-part taxon-name-part-type="species" reg="podbolotskayae">podbolotskayae</tp:taxon-name-part></tp:taxon-name></italic> sp. n. from Flores Island, Lesser Sunda Archipelago, Indonesia (<tp:taxon-name><tp:taxon-name-part taxon-name-part-type="order">Lepidoptera</tp:taxon-name-part></tp:taxon-name>, <tp:taxon-name><tp:taxon-name-part taxon-name-part-type="family">Erebidae</tp:taxon-name-part></tp:taxon-name>, <tp:taxon-name><tp:taxon-name-part taxon-name-part-type="subfamily">Arctiinae</tp:taxon-name-part></tp:taxon-name>)</article-title><source>Zookeys</source><day>19</day><month>6</month><year>2018</year><volume>2018</volume><issue>768</issue><fpage>105</fpage><lpage>111</lpage><pub-id pub-id-type="doi">10.3897/zookeys.768.24345</pub-id></mixed-citation></tp:treatment-meta><tp:nomenclature><tp:taxon-name>
            <tp:taxon-name-part taxon-name-part-type="genus" reg="Barsine">Barsine</tp:taxon-name-part>
            <tp:taxon-name-part taxon-name-part-type="species" reg="podbolotskayae">podbolotskayae</tp:taxon-name-part>
            <object-id xmlns:xlink="http://www.w3.org/1999/xlink" content-type="zoobank" xlink:type="simple">http://zoobank.org/43B36AA3-CA81-4AA8-A163-FD55288A6743</object-id>
          </tp:taxon-name><tp:taxon-status xmlns:xlink="http://www.w3.org/1999/xlink" xlink:type="simple">sp. n.</tp:taxon-status><xref ref-type="fig" rid="F1">Figs 1</xref><xref ref-type="fig" rid="F2">, 2</xref><xref ref-type="fig" rid="F3">, 3</xref></tp:nomenclature><tp:treatment-sec sec-type="type material" id="SECID0E4FAC"><title>Type material.</title><p>Holotype: ♂, INDONESIA, Lesser Sundas, East Nusa Tenggara, Flores Island: Sano Ngoang Lake, camp site, secondary mountain forest with old nutmeg trees on a hill slope, <named-content xmlns:xlink="http://www.w3.org/1999/xlink" content-type="dwc:verbatimCoordinates" xlink:type="simple"><named-content content-type="geo-json" specific-use="{&#34;type&#34;:&#34;Point&#34;,&#34;coordinates&#34;:[119.997500,-8.709306]}" id="NCID0EGGAC" xlink:type="simple">8°42'33.50"S, 119°59'51"E</named-content></named-content>, 21–22 January 2015, Bolotov leg., in <abbrev xmlns:xlink="http://www.w3.org/1999/xlink" content-type="institution" xlink:title="Russian Museum of Biodiversity Hotspots" id="ABBRID0ELGAC" xlink:type="simple">RMBH</abbrev> (voucher no. Sph0682). Paratypes: 3♂♂, 2♀♀, same data as holotype, all in <abbrev xmlns:xlink="http://www.w3.org/1999/xlink" content-type="institution" xlink:title="Russian Museum of Biodiversity Hotspots" id="ABBRID0EQGAC" xlink:type="simple">RMBH</abbrev> (vouchers nos. Sph0683, Sph0731, Sph0732, Sph0733 and Sph0734).</p><!--PageBreak--></tp:treatment-sec><tp:treatment-sec sec-type="diagnosis" id="SECID0EWGAC"><title>Diagnosis.</title><p>The new species externally resembles <italic><tp:taxon-name><tp:taxon-name-part taxon-name-part-type="genus" reg="Barsine">Barsine</tp:taxon-name-part> <tp:taxon-name-part taxon-name-part-type="species" reg="exclusa">exclusa</tp:taxon-name-part></tp:taxon-name></italic> Butler, 1877, similarly patterned on forewing, both showing the outer boundary of the discal patch of ground color lined by W-shaped postmedial line. However, the new species differs by the lack of a discal spot within that patch (vs presence of a gray discal spot), its bright crimson-colored hindwing (vs pinkish-yellow or pinkish-white), and stronger developed gray markings on forewing, with broad dark shading beyond the postmedial line (vs weaker developed gray markings and lack of broad dark terminal shading). The male of <italic><tp:taxon-name><tp:taxon-name-part taxon-name-part-type="genus" reg="Barsine">B.</tp:taxon-name-part> <tp:taxon-name-part taxon-name-part-type="species" reg="podbolotskayae">podbolotskayae</tp:taxon-name-part></tp:taxon-name></italic> sp. n. can be distinguished from those of all other known species of <italic><tp:taxon-name><tp:taxon-name-part taxon-name-part-type="genus" reg="Barsine">Barsine</tp:taxon-name-part></tp:taxon-name></italic>, including <italic><tp:taxon-name><tp:taxon-name-part taxon-name-part-type="genus" reg="Barsine">B.</tp:taxon-name-part> <tp:taxon-name-part taxon-name-part-type="species" reg="exclusa">exclusa</tp:taxon-name-part></tp:taxon-name></italic>, by a dorsally directed, robust, spine-like central costal process of the valve and a bundle of dorsally directed, long setae proximal to it (vs lack of such features). It differs from <italic><tp:taxon-name><tp:taxon-name-part taxon-name-part-type="genus" reg="Barsine">B.</tp:taxon-name-part> <tp:taxon-name-part taxon-name-part-type="species" reg="exclusa">exclusa</tp:taxon-name-part></tp:taxon-name></italic> also by the narrower neck of cucullus, this rounded and apically setose (vs wider neck of acutely pointed cucullus).</p></tp:treatment-sec><tp:treatment-sec sec-type="description" id="SECID0EPIAC"><title>Description.</title><p>
            <bold>Male.</bold> Wingspan 22–24 mm, forewing length 11–12 mm (N = 4). Eye black; antenna red dorsally and gray ventrally; frons red-orange, vertex orange with black spot in the middle; labial palpus stout, straight and short (equal to eye diameter), brick red. Thorax dorsally orange-red; patagium and tegula brick-red with black spot in the middle; underside and legs crimson. Forewing upperside brick red, with a few indistinct gray dots in basal area, angled antemedial and medial wide gray lines joined at middle in shape of ‘X’ mark (Fig. <xref ref-type="fig" rid="F1">1A</xref>). Outer boundary of discal patch of ground color W-shaped due to inwardly projected jags from postmedial line, this gray too; distal field with extended dark gray suffusion and some indistinct gray dots. Hindwing upperside uniformly bright crimson. Underside of both wings crimson-red, with brownish shading near apex (Fig. <xref ref-type="fig" rid="F1">1B</xref>). Abdomen light crimson.</p><!--PageBreak--><p>
            <bold>Female.</bold> Wingspan 27–28 mm, forewing length 13–14 mm (N = 2). Patterned as in male (Fig. <xref ref-type="fig" rid="F1">1C–D</xref>).</p><fig id="F1" position="float" orientation="portrait"><label>Figure 1.</label><caption><p>Type specimens of <italic><tp:taxon-name><tp:taxon-name-part taxon-name-part-type="genus" reg="Barsine">Barsine</tp:taxon-name-part> <tp:taxon-name-part taxon-name-part-type="species" reg="podbolotskayae">podbolotskayae</tp:taxon-name-part></tp:taxon-name></italic> sp. n., Flores Island, Indonesia. <bold>A</bold> Holotype male (upperside) <bold>B</bold> Holotype male (underside) <bold>C</bold> Paratype female (upperside) <bold>D</bold> Paratype female (underside). Scale bar 5 mm (photographs Vitaly M. Spitsyn).</p></caption><graphic xmlns:xlink="http://www.w3.org/1999/xlink" xlink:href="zookeys-768-105-g001.jpg" position="float" orientation="portrait" xlink:type="simple" id="oo_211108.jpg"/></fig><p>
            <bold>Male genitalia.</bold> Tegumen comparatively long and broad; saccus broad, short, V-shaped (Fig. <xref ref-type="fig" rid="F2">2A</xref>). Valva narrow, elongated; costa with single robust, straight spine-like central process, approximately perpendicular, and subbasal bundle of stiff, dorsally directed long setae; neck of cucullus narrower than cucullus, this membranous, rounded and distally setose; sacculus weakly developed, consisting of a fold on the inner surface of the valva. Uncus long and thin, laterally compressed, broadened subapically and slightly curved, with spine-like apex. Scaphium narrow. Juxta broad, U-shaped, weakly sclerotized. Aedeagus short and broad; vesica broad, with two sclerotised plates bearing numerous teeth, and two granulose fields (Fig. <xref ref-type="fig" rid="F2">2B</xref>).</p><p>
            <bold>Female genitalia.</bold> Ostium bursae broad, funnel-shaped, sclerotized, fused with the seventh sternite; antrum not traced; ductus bursae very short, sclerotized (Fig. <xref ref-type="fig" rid="F2">2C</xref>). Bursa copulatrix elliptical, thickly covered with long spinules in medial and posterior sections, with strongly sclerotized cervix. Apophyses anteriores and posteriores of similar length, long and thin. Papillae anales (ovipositor lobes) broad, with rounded edges, covered densely with long fine setae.</p><fig id="F2" position="float" orientation="portrait"><label>Figure 2.</label><caption><p>Male and female genitalia of <italic><tp:taxon-name><tp:taxon-name-part taxon-name-part-type="genus" reg="Barsine">Barsine</tp:taxon-name-part> <tp:taxon-name-part taxon-name-part-type="species" reg="podbolotskayae">podbolotskayae</tp:taxon-name-part></tp:taxon-name></italic> sp. n., Flores Island, Indonesia. <bold>A</bold> Male genitalia (holotype) <bold>B</bold> Aedeagus (holotype) <bold>C</bold> Female genitalia (paratype). Scale bar 1 mm (photographs Vitaly M. Spitsyn).</p></caption><graphic xmlns:xlink="http://www.w3.org/1999/xlink" xlink:href="zookeys-768-105-g002.jpg" position="float" orientation="portrait" xlink:type="simple" id="oo_211109.jpg"/></fig></tp:treatment-sec><tp:treatment-sec sec-type="etymology" id="SECID0E1LAC"><title>Etymology.</title><p>This new species is named in memory of Dr. Marina V. Podbolotskaya (1956–2014), a well-known Russian entomologist.</p></tp:treatment-sec><tp:treatment-sec sec-type="distribution" id="SECID0E6LAC"><title>Distribution.</title><p>Flores Island, Lesser Sunda Archipelago; only known from the type locality (Fig. <xref ref-type="fig" rid="F3">3</xref>).</p></tp:treatment-sec><tp:treatment-sec sec-type="conservation status" id="SECID0EJMAC"><title>Conservation status.</title><p>The new species appears to be Critically Endangered (<abbrev xmlns:xlink="http://www.w3.org/1999/xlink" xlink:title="Critically Endangered" id="ABBRID0EPMAC" xlink:type="simple">CR</abbrev> B1a) because it is known to exist at only a single location.</p></tp:treatment-sec><tp:treatment-sec sec-type="remarks" id="SECID0ETMAC"><title>Remarks.</title><p>Here we placed <italic><tp:taxon-name><tp:taxon-name-part taxon-name-part-type="genus" reg="Barsine">B.</tp:taxon-name-part> <tp:taxon-name-part taxon-name-part-type="species" reg="podbolotskayae">podbolotskayae</tp:taxon-name-part></tp:taxon-name></italic> sp. n. within the genus <italic><tp:taxon-name><tp:taxon-name-part taxon-name-part-type="genus" reg="Barsine">Barsine</tp:taxon-name-part></tp:taxon-name></italic> but its placement is in need of further investigation. Features of the costal margin of valva have so far not been found in any other known members of the genus (cf. <xref ref-type="bibr" rid="B4">Černý and Pinratana 2009</xref>; <xref ref-type="bibr" rid="B7">Holloway 2001</xref>; <xref ref-type="bibr" rid="B3">Bucsek 2012</xref>; <xref ref-type="bibr" rid="B13">Volynkin and Černý 2017a</xref>, <xref ref-type="bibr" rid="B14">b</xref>, <xref ref-type="bibr" rid="B15">c</xref>, <xref ref-type="bibr" rid="B16">2018</xref>), so that solely on these grounds <italic><tp:taxon-name><tp:taxon-name-part taxon-name-part-type="genus" reg="Barsine">B.</tp:taxon-name-part> <tp:taxon-name-part taxon-name-part-type="species" reg="podbolotskayae">podbolotskayae</tp:taxon-name-part></tp:taxon-name></italic> sp. n. might represent another genus. Nonetheless, we hesitate to erect a new genus for this species pending upon a thorough review of <italic><tp:taxon-name><tp:taxon-name-part taxon-name-part-type="genus" reg="Barsine">Barsine</tp:taxon-name-part></tp:taxon-name></italic>, <italic><tp:taxon-name><tp:taxon-name-part taxon-name-part-type="genus" reg="Cyme">Cyme</tp:taxon-name-part></tp:taxon-name></italic> and other closely related genera, whose systematic relationships are still largely unclear and need to be phylogenetically assessed (<xref ref-type="bibr" rid="B7">Holloway 2001</xref>; <xref ref-type="bibr" rid="B15">Volynkin and Černý 2017c</xref>).</p><fig id="F3" position="float" orientation="portrait"><label>Figure 3.</label><caption><p>Type locality of <italic><tp:taxon-name><tp:taxon-name-part taxon-name-part-type="genus" reg="Barsine">Barsine</tp:taxon-name-part> <tp:taxon-name-part taxon-name-part-type="species" reg="podbolotskayae">podbolotskayae</tp:taxon-name-part></tp:taxon-name></italic> sp. n.: Flores Island, shore of Lake Sano Nggoang, secondary mountain forest with old nutmeg trees on a hill slope (photographs M. Albarran Valle).</p></caption><graphic xmlns:xlink="http://www.w3.org/1999/xlink" xlink:href="zookeys-768-105-g003.jpg" position="float" orientation="portrait" xlink:type="simple" id="oo_211110.jpg"/></fig></tp:treatment-sec><ref-list><ref id="B4"><mixed-citation xmlns:xlink="http://www.w3.org/1999/xlink" xlink:type="simple">
          <person-group><name name-style="western"><surname>Černý</surname><given-names>K</given-names></name><name name-style="western"><surname>Pinratana</surname><given-names>A</given-names></name></person-group> (<year>2009</year>) <article-title><tp:taxon-name><tp:taxon-name-part taxon-name-part-type="family">Arctiidae</tp:taxon-name-part></tp:taxon-name>.</article-title> <source>Moths of Thailand</source> <volume>6</volume>: <fpage>1</fpage>–<lpage>283</lpage>.</mixed-citation></ref><ref id="B7"><mixed-citation xmlns:xlink="http://www.w3.org/1999/xlink" xlink:type="simple">
          <person-group><name name-style="western"><surname>Holloway</surname><given-names>JD</given-names></name></person-group> (<year>2001</year>) <article-title>The Moths of Borneo: family <tp:taxon-name><tp:taxon-name-part taxon-name-part-type="family">Arctiidae</tp:taxon-name-part></tp:taxon-name>, subfamily <tp:taxon-name><tp:taxon-name-part taxon-name-part-type="subfamily">Lithosiinae</tp:taxon-name-part></tp:taxon-name>.</article-title> <source>Malaysian Nature Journal</source> <volume>55</volume>: <fpage>279</fpage>–<lpage>458</lpage>.</mixed-citation></ref><ref id="B3"><mixed-citation xmlns:xlink="http://www.w3.org/1999/xlink" xlink:type="simple">
          <person-group><name name-style="western"><surname>Bucsek</surname><given-names>K</given-names></name></person-group> (<year>2012</year>) <tp:taxon-name><tp:taxon-name-part taxon-name-part-type="family">Erebidae</tp:taxon-name-part></tp:taxon-name>, <tp:taxon-name><tp:taxon-name-part taxon-name-part-type="subfamily">Arctiinae</tp:taxon-name-part></tp:taxon-name> (<tp:taxon-name><tp:taxon-name-part taxon-name-part-type="tribe">Lithosiini</tp:taxon-name-part></tp:taxon-name>, <tp:taxon-name><tp:taxon-name-part taxon-name-part-type="tribe">Arctiini</tp:taxon-name-part></tp:taxon-name>) of Malay Peninsula – Malaysia. Slovakia: Bratislava, 170 pp.</mixed-citation></ref><ref id="B13"><mixed-citation xmlns:xlink="http://www.w3.org/1999/xlink" xlink:type="simple">
          <person-group><name name-style="western"><surname>Volynkin</surname><given-names>AV</given-names></name><name name-style="western"><surname>Černý</surname><given-names>K</given-names></name></person-group> (<year>2017a</year>) <article-title>A review of the <italic><tp:taxon-name><tp:taxon-name-part taxon-name-part-type="genus">Barsine</tp:taxon-name-part> <tp:taxon-name-part taxon-name-part-type="species">obsoleta</tp:taxon-name-part></tp:taxon-name></italic> species-group with description of a new species from Vietnam (<tp:taxon-name><tp:taxon-name-part taxon-name-part-type="order">Lepidoptera</tp:taxon-name-part></tp:taxon-name>, <tp:taxon-name><tp:taxon-name-part taxon-name-part-type="family">Erebidae</tp:taxon-name-part></tp:taxon-name>, <tp:taxon-name><tp:taxon-name-part taxon-name-part-type="subfamily">Arctiinae</tp:taxon-name-part></tp:taxon-name>).</article-title> <source>Zootaxa</source> <volume>4254</volume>: <fpage>188</fpage>–<lpage>200</lpage>. <ext-link xlink:type="simple" ext-link-type="doi" xlink:href="10.11646/zootaxa.4254.2.2">https://doi.org/10.11646/zootaxa.4254.2.2</ext-link></mixed-citation></ref><ref id="B14"><mixed-citation xmlns:xlink="http://www.w3.org/1999/xlink" xlink:type="simple">
          <person-group><name name-style="western"><surname>Volynkin</surname><given-names>AV</given-names></name><name name-style="western"><surname>Černý</surname><given-names>K</given-names></name></person-group> (<year>2017b</year>) <article-title>Revision of the <italic><tp:taxon-name><tp:taxon-name-part taxon-name-part-type="genus">Barsine</tp:taxon-name-part> <tp:taxon-name-part taxon-name-part-type="species">cardinalis-anomala</tp:taxon-name-part></tp:taxon-name></italic> ‘species-complex’ (<tp:taxon-name><tp:taxon-name-part taxon-name-part-type="order">Lepidoptera</tp:taxon-name-part></tp:taxon-name>, <tp:taxon-name><tp:taxon-name-part taxon-name-part-type="family">Erebidae</tp:taxon-name-part></tp:taxon-name>, <tp:taxon-name><tp:taxon-name-part taxon-name-part-type="subfamily">Arctiinae</tp:taxon-name-part></tp:taxon-name>).</article-title> <source>Zootaxa</source> <volume>4358</volume>: <fpage>441</fpage>–<lpage>461</lpage>. <ext-link xlink:type="simple" ext-link-type="doi" xlink:href="10.11646/zootaxa.4358.3.3">https://doi.org/10.11646/zootaxa.4358.3.3</ext-link></mixed-citation></ref><ref id="B15"><mixed-citation xmlns:xlink="http://www.w3.org/1999/xlink" xlink:type="simple">
          <person-group><name name-style="western"><surname>Volynkin</surname><given-names>AV</given-names></name><name name-style="western"><surname>Černý</surname><given-names>K</given-names></name></person-group> (<year>2017c</year>) <article-title>On the taxonomy of the genus <italic><tp:taxon-name><tp:taxon-name-part taxon-name-part-type="genus">Barsine</tp:taxon-name-part></tp:taxon-name></italic> Walker, 1854 (<tp:taxon-name><tp:taxon-name-part taxon-name-part-type="order">Lepidoptera</tp:taxon-name-part></tp:taxon-name>: <tp:taxon-name><tp:taxon-name-part taxon-name-part-type="family">Erebidae</tp:taxon-name-part></tp:taxon-name>: <tp:taxon-name><tp:taxon-name-part taxon-name-part-type="subfamily">Arctiinae</tp:taxon-name-part></tp:taxon-name>).</article-title> <source>Far Eastern Entomologist</source> <volume>346</volume>: <fpage>17</fpage>–<lpage>32</lpage>. <ext-link xlink:type="simple" ext-link-type="doi" xlink:href="10.25221/fee.346.3">https://doi.org/10.25221/fee.346.3</ext-link></mixed-citation></ref><ref id="B16"><mixed-citation xmlns:xlink="http://www.w3.org/1999/xlink" xlink:type="simple">
          <person-group><name name-style="western"><surname>Volynkin</surname><given-names>AV</given-names></name><name name-style="western"><surname>Černý</surname><given-names>K</given-names></name></person-group> (<year>2018</year>) <article-title>Revision of the <italic><tp:taxon-name><tp:taxon-name-part taxon-name-part-type="genus">Barsine</tp:taxon-name-part> <tp:taxon-name-part taxon-name-part-type="species">zebrina</tp:taxon-name-part></tp:taxon-name></italic> species-complex, with description of three new species (<tp:taxon-name><tp:taxon-name-part taxon-name-part-type="order">Lepidoptera</tp:taxon-name-part></tp:taxon-name>, <tp:taxon-name><tp:taxon-name-part taxon-name-part-type="family">Erebidae</tp:taxon-name-part></tp:taxon-name>, <tp:taxon-name><tp:taxon-name-part taxon-name-part-type="subfamily">Arctiinae</tp:taxon-name-part></tp:taxon-name>, <tp:taxon-name><tp:taxon-name-part taxon-name-part-type="tribe">Lithosiini</tp:taxon-name-part></tp:taxon-name>).</article-title> <source>Zootaxa</source> <volume>4402</volume>: <fpage>339</fpage>–<lpage>352</lpage>. <ext-link xlink:type="simple" ext-link-type="doi" xlink:href="10.11646/zootaxa.4402.2.6">https://doi.org/10.11646/zootaxa.4402.2.6</ext-link></mixed-citation></ref></ref-list></tp:taxon-treatment>
